# Supplementary material for: Beta Diversity in a Highly Heterogeneous Area: Disentangling Species and Taxonomic Dissimilarity for Terrestrial Vertebrates
Source: PLoS One. 2016 Aug 8;11(8):e0160438. doi: 10.1371/journal.pone.0160438 (PMC4976865; doi:10.1371/journal.pone.0160438)
Supplement: S1 File — Number of records of each species considered in this study, for the four groups of terrestrial vertebrates in the six ecoregions of Hidalgo, Mexico. (XLSX) [file pone.0160438.s001.xlsx]

## Sheet: Hoja1
Beta Diversity in a Highly Heterogeneous Area: Disentangling Species and Taxonomic Dissimilarity for Terrestrial Vertebrates
Jaime M. Calderón-Patrón, Irene Goyenechea, Raúl Ortiz-Pulido, Jesús Castillo-Cerón, Norma Manriquez, Aurelio Ramírez-Bautista, Alberto Rojas-Martínez, Gerardo Sánchez-Rojas, Iriana Zuria, Claudia E. Moreno.
Number of records of each species considered in this study, for the four groups of terrestrial vertebrates in the six ecoregions of Hidalgo, Mexico.
	Veracruz Montane Forests	Veracruz Moist Forests	Trans-Mexican Volcanic Belt Pine-Oak Forests	Central Mexican Matorral	Meseta Central Matorral	Sierra Madre Oriental Pine-Oak Forests
AMPHIBIANS
Anaxyrus punctatus	0	0	0	3	0	0
Incilius marmoreus	16	2	0	0	0	0
Incilius nebulifer	11	12	0	0	0	0
Incilius occidentalis	0	1	12	5	0	19
Incilius valliceps	42	23	0	0	58	0
Rhinella marina	41	16	0	0	2	1
Craugastor decoratus	2	0	0	0	0	0
Craugastor mexicanus	1	0	1	0	0	0
Craugastor rhodopis	23	9	4	0	0	2
Eleutherodactylus cystignathoides	0	0	0	0	0	1
Eleutherodactylus guttilatus	0	0	0	0	0	1
Eleutherodactylus longipes	0	0	0	0	0	6
Eleutherodactylus nitidus	0	0	0	4	0	0
Eleutherodactylus verrucipes	5	6	0	5	0	3
Bromeliohyla dendroscarta	2	0	0	0	0	0
Charadrahyla taeniopus	28	0	0	0	0	1
Ecnomiohyla miotympanum	65	23	1	3	5	38
Hyla arenicolor	16	0	28	54	0	16
Hyla euphorbiacea	0	0	2	0	0	0
Hyla eximia	8	1	18	0	4	113
Hyla plicata	1	0	4	0	0	21
Plectrohyla bistincta	0	0	0	0	0	1
Plectrohyla charadricola	2	5	2	0	0	2
Plectrohyla robertsorum	1	0	2	0	0	31
Scinax staufferi	1	0	0	0	0	0
Smilisca baudinii	15	10	0	0	0	2
Tlalocohyla picta	15	0	0	0	0	3
Trachycephalus typhonius	2	4	0	0	0	0
Leptodactylus fragilis	0	1	0	0	0	0
Leptodactylus melanonotus	0	2	0	0	0	0
Hypopachus variolosus	0	1	0	0	0	0
Lithobates berlandieri	29	10	12	21	5	36
Lithobates johni	6	1	0	0	0	0
Lithobates montezumae	0	0	47	1	0	2
Lithobates spectabilis	15	1	24	29	26	16
Spea multiplicata	0	0	10	34	2	23
Ambystoma velasci	1	0	9	5	0	14
Bolitoglossa platydactyla	2	2	1	0	0	0
Chiropterotriton arboreus	6	0	0	0	0	2
Chiropterotriton chiropterus	4	0	0	0	0	1
Chiropterotriton chondrostega	23	1	1	0	3	48
Chiropterotriton dimidiatus	0	0	1	0	0	45
Chiropterotriton mosaueri	0	0	1	0	0	0
Chiropterotriton multidentatus	0	0	7	0	0	52
Chiropterotriton terrestris	2	0	0	0	0	0
Pseudoeurycea altamontana	2	0	0	0	0	6
Isthmura bellii	4	0	0	2	1	9
Aquiloeurycea cephalica	10	0	5	0	0	30
Isthmura gigantea	1	0	0	0	0	1
Pseudoeurycea leprosa	3	0	0	0	0	18
REPTILES
Abronia taeniata	9	1	4	0	0	25
Barisia imbricata	12	0	11	15	1	55
Gerrhonotus infernalis	0	0	0	0	0	6
Gerrhonotus liocephalus	1	1	0	1	0	3
Gerrhonotus ophiurus	0	0	0	1	1	4
Basiliscus vittatus	0	1	0	0	0	0
Corytophanes hernandesii	0	1	0	0	0	0
Laemanctus serratus	1	1	0	0	0	0
Anolis laeviventris	1	0	0	0	0	0
Anolis lemurinus	1	1	0	0	0	0
Anolis naufragus	12	3	0	0	0	0
Anolis petersii	1	0	0	0	0	0
Anolis sericeus	1	1	0	0	0	0
Anelytropsis papillosus	0	1	0	0	0	0
Hemidactylus frenatus	11	12	0	0	0	0
Ctenosaura acanthura	0	3	0	0	0	0
Phrynosoma orbiculare	4	0	15	16	7	37
Sceloporus aeneus	10	0	113	0	0	3
Sceloporus bicanthalis	0	0	0	1	0	32
Sceloporus cyanogenys	0	1	0	0	0	0
Sceloporus grammicus	45	0	96	445	29	300
Sceloporus megalepidurus	0	0	1	0	0	0
Sceloporus minor	16	0	2	14	7	67
Sceloporus mucronatus	8	0	56	17	2	41
Sceloporus parvus	1	0	1	21	3	39
Sceloporus scalaris	2	0	9	1	2	24
Sceloporus serrifer	1	0	0	0	0	0
Sceloporus spinosus	7	0	6	132	13	34
Sceloporus torquatus	1	0	11	30	0	52
Sceloporus variabilis	195	43	6	16	23	31
Plestiodon lynxe	49	1	28	0	1	152
Scincella gemmingeri	21	3	0	0	2	12
Scincella silvicola	0	0	1	0	0	0
Aspidoscelis gularis	6	11	0	82	38	14
Holcosus amphigrammus	10	8	0	0	0	0
Lepidophyma flavimaculatum	0	1	0	0	0	0
Lepidophyma gaigeae	0	0	0	2	0	60
Lepidophyma occulor	0	0	0	0	0	1
Lepidophyma sylvaticum	18	0	0	0	0	5
Xenosaurus mendozai	1	0	0	0	0	1
Xenosaurus newmanorum	1	1	0	0	0	0
Xenosaurus tzacualtipantecus	8	0	0	0	0	0
Boa constrictor	2	0	0	0	0	0
Coluber constrictor	1	1	0	0	0	0
Conopsis biserialis	0	0	0	3	0	2
Conopsis lineata	4	0	40	78	4	151
Conopsis nasus	0	0	5	13	4	4
Drymarchon melanurus	2	1	0	1	0	0
Drymobius chloroticus	1	0	0	0	0	0
Drymobius margaritiferus	0	1	1	0	0	0
Ficimia hardyi	1	0	0	0	1	2
Ficimia olivacea	0	0	0	0	0	1
Ficimia streckeri	0	1	0	0	0	0
Lampropeltis mexicana	0	0	0	1	0	0
Lampropeltis polyzona	12	1	1	0	1	2
Lampropeltis ruthveni	0	0	0	1	0	0
Leptophis diplotropis	1	0	0	0	0	0
Leptophis mexicanus	2	1	1	0	0	0
Masticophis schotti	1	0	0	5	0	2
Mastigodryas melanolomus	1	0	0	0	0	0
Oxybelis aeneus	1	0	0	0	0	0
Pantherophis emoryi	0	0	0	1	0	0
Pituophis deppei	0	0	4	32	1	12
Pseudelaphe flavirufa	1	0	0	0	0	0
Salvadora bairdi	0	0	0	3	0	3
Salvadora grahamiae	0	0	1	1	0	5
Senticolis triaspis	1	0	0	0	1	0
Spilotes pullatus	1	1	0	0	0	0
Tantilla bocourti	0	0	0	3	0	1
Tantilla rubra	0	0	1	0	0	0
Trimorphodon tau	0	0	0	3	0	3
Adelphicos quadrivirgatum	1	1	0	0	0	0
Amastridium sapperi	0	1	0	0	0	0
Coniophanes fissidens	3	1	0	0	0	0
Coniophanes imperialis	0	1	0	0	0	0
Coniophanes piceivittis	0	1	0	0	0	0
Chersodromus rubriventris	1	0	0	0	0	0
Diadophis punctatus	0	0	0	1	0	2
Geophis latifrontalis	0	0	0	3	0	14
Geophis mutitorques	16	0	3	0	2	11
Geophis semidoliatus	1	0	0	0	0	0
Geophis turbidus	1	0	0	0	0	0
Hypsiglena jani	0	0	0	4	0	1
Imantodes cenchoa	0	0	1	0	0	0
Imantodes gemmistratus	0	1	0	0	0	0
Leptodeira maculata	3	4	0	0	0	0
Leptodeira septentrionalis	10	1	0	1	0	2
Ninia diademata	4	0	1	0	0	1
Pliocercus elapoides	0	1	0	0	0	0
Rhadinaea gaigeae	1	0	0	0	0	2
Rhadinaea marcellae	1	1	0	0	0	0
Rhadinaea quinquelineata	1	0	0	0	0	0
Tropidodipsas sartorii	3	5	0	9	0	0
Micrurus bernadi	1	0	0	0	0	0
Micrurus diastema	0	0	1	0	0	0
Micrurus tener	0	0	0	0	1	0
Epictia goudotii	0	4	0	0	0	0
Rena dulcis	1	0	0	7	6	3
Rena myopica	0	1	0	0	0	0
Nerodia rhombifer	5	5	0	2	22	0
Storeria dekayi	13	1	0	0	0	7
Storeria hidalgoensis	4	0	0	0	0	8
Storeria storerioides	0	0	0	0	0	1
Thamnophis cyrtopsis	4	0	1	10	3	8
Thamnophis eques	3	0	20	6	2	14
Thamnophis marcianus	1	0	0	0	0	0
Thamnophis melanogaster	0	0	0	4	0	0
Thamnophis proximus	10	1	0	1	5	2
Thamnophis pulchrilatus	0	0	0	1	0	2
Thamnophis scalaris	1	0	12	0	0	9
Thamnophis scaliger	0	0	2	0	0	0
Thamnophis sumichrasti	6	0	0	0	0	10
Indontyphlops braminus	0	0	0	1	0	0
Ramphotyphlops braminus	0	0	0	1	0	0
Agkistrodon taylori	0	1	0	0	0	0
Atropoides nummifer	3	1	0	0	0	2
Bothrops asper	7	3	0	0	0	0
Crotalus aquilus	0	0	2	1	0	23
Crotalus atrox	0	0	1	1	3	1
Crotalus intermedius	0	0	0	0	0	1
Crotalus molossus	1	0	1	1	0	3
Crotalus polystictus	0	0	1	0	0	0
Crotalus ravus	0	0	1	0	0	0
Crotalus scutulatus	0	0	0	1	0	0
Crotalus totonacus	0	0	0	0	0	1
Crotalus triseriatus	0	0	4	1	0	2
Ophryacus undulatus	6	0	0	0	0	0
Kinosternon herrerai	1	6	0	1	0	0
Kinosternon hirtipes	13	2	0	0	0	0
Kinosternon integrum	0	0	0	15	2	1
BIRDS
Crypturellus cinnamomeus	14	13	0	0	0	0
Cairina moschata	1	1	0	0	0	0
Aix sponsa	0	0	0	1	0	0
Anas strepera	0	0	4	0	0	0
Anas americana	0	0	1	0	0	0
Anas platyrhynchos	0	0	5	0	0	4
Anas crecca	0	0	3	1	0	4
Aythya valisineria	0	0	1	0	0	0
Aythya americana	0	0	1	0	0	0
Aythya collaris	0	0	1	0	0	1
Aythya affinis	0	0	2	0	0	0
Bucephala albeola	0	0	0	0	0	1
Lophodytes cucullatus	0	0	0	0	1	0
Oxyura jamaicensis	0	0	1	4	1	2
Ortalis vetula	10	16	0	0	0	0
Penelope purpurascens	14	0	0	0	0	1
Crax rubra	0	1	0	0	0	0
Dendrortyx barbatus	17	0	0	0	0	0
Callipepla squamata	0	0	0	18	0	0
Colinus virginianus	0	6	0	3	0	1
Dactylortyx thoracicus	64	0	0	0	0	11
Cyrtonyx montezumae	0	0	0	0	1	2
Gavia immer	0	0	0	0	0	4
Henicorhina leucophrys	319	2	0	0	0	57
Tachybaptus dominicus	0	0	1	1	1	0
Podilymbus podiceps	0	0	7	1	0	1
Podiceps nigricollis	0	0	6	1	8	1
Aechmophorus occidentalis	0	0	1	0	0	0
Mycteria americana	0	3	0	0	2	0
Phalacrocorax brasilianus	0	1	2	0	1	0
Phalacrocorax auritus	0	1	0	0	0	0
Anhinga anhinga	0	1	0	0	0	0
Pelecanus erythrorhynchos	0	0	1	2	2	0
Pelecanus occidentalis	0	0	1	0	0	0
Botaurus lentiginosus	0	1	2	0	1	0
Ixobrychus exilis	0	0	1	0	2	0
Tigrisoma mexicanum	0	3	0	0	0	0
Ardea herodias	0	0	5	1	1	1
Ardea alba	0	3	22	3	1	2
Egretta thula	1	2	16	4	2	1
Egretta caerulea	0	6	3	3	1	1
Egretta tricolor	0	0	2	1	0	0
Egretta rufescens	0	1	0	0	1	0
Bubulcus ibis	6	11	16	62	5	5
Butorides virescens	1	2	3	4	0	1
Butorides striata	0	0	1	0	0	0
Nycticorax nycticorax	0	0	6	3	1	0
Nyctanassa violeacea	0	1	0	0	1	0
Cochlearius cochlearius	0	2	0	0	0	0
Melanerpes aurifrons	8	15	2	43	41	39
Eudocimus albus	0	9	0	0	1	0
Plegadis chihi	1	3	5	3	1	0
Platalea ajaja	0	7	0	0	0	0
Coragyps atratus	19	11	3	6	70	22
Cathartes aura	9	23	5	11	177	32
Pandion haliaetus	0	0	4	5	1	1
Leptodon cayanensis	1	0	0	0	0	0
Chondrohierax uncinatus	1	0	0	0	0	0
Elanoides forficatus	0	1	0	0	0	0
Elanus leucurus	0	0	0	0	2	0
Harpagus bidentatus	1	0	0	0	0	0
Ictinia missisipensis	0	2	0	0	0	0
Ictinia plumbea	1	0	0	0	0	0
Circus cyaneus	0	0	0	0	2	1
Accipiter striatus	0	0	0	0	14	6
Accipiter cooperii	0	1	0	0	15	5
Accipiter bicolor	0	0	2	0	0	1
Geranospiza caerulescens	0	1	0	0	0	0
Buteogallus antracinus	1	0	0	0	0	0
Buteogallus urubitinga	1	0	0	0	0	0
Rupornis magnirostris	2	4	0	0	0	0
Parabuteo unicinctus	0	2	0	0	0	0
Geranoaetus albicaudatus	0	0	0	2	0	1
Buteo nitidus	1	5	0	0	0	0
Buteo brachyurus	1	0	0	6	0	0
Buteo swainsoni	0	1	0	1	5	2
Buteo albonotatus	0	0	0	0	0	1
Buteo jamaicensis	2	1	5	12	92	22
Aquila chrysaetus	0	0	0	0	0	1
Spizaetus ornatus	5	0	0	0	0	0
Rallus crepitans	0	0	1	0	0	0
Rallus limicola	0	0	1	0	3	0
Amaurospiza concolor	0	1	0	0	0	0
Porzana carolina	3	0	3	1	0	0
Porphyrio martinicus	0	1	0	0	0	0
Gallinula chloropus	0	0	1	0	1	0
Fulica americana	0	0	14	1	3	6
Grus canadensis	0	0	0	0	1	0
Himantopus mexicanus	0	0	1	1	0	0
Recurvirostra americana	0	0	1	1	0	0
Pluvialis dominica	0	1	0	0	1	0
Charadrius semipalmatus	0	0	2	0	0	1
Charadrius vociferus	1	1	10	36	4	4
Actitis macularius	3	1	3	1	3	4
Tringa solitaria	0	0	1	0	0	1
Tringa melanoleuca	0	0	1	0	1	0
Tringa semipalmata	0	0	1	0	0	0
Tringa flavipes	0	0	1	0	1	0
Limosa haemastica	0	0	0	0	2	0
Calidris himantopus	0	0	0	0	1	0
Calidris alba	0	0	0	0	0	1
Calidris bairdii	0	0	1	3	0	0
Calidris minutilla	0	0	1	0	1	2
Calidris melanotos	0	0	0	0	1	0
Calidris mauri	0	0	0	1	0	0
Limnodromus scolopaceus	0	0	0	0	1	0
Gallinago delicata	0	0	1	0	0	3
Gallinago gallinago	0	0	0	0	0	3
Phalaropus tricolor	0	0	0	0	1	0
Phalaropus lobatus	0	0	1	0	0	0
Phalaropus fulicarius	0	0	0	0	1	0
Leucophaeus atricilla	0	1	2	0	1	0
Leucophaeus pipixcan	0	0	1	0	0	0
Larus delawarensis	0	0	1	0	1	0
Larus argentatus	0	1	0	0	0	0
Hydroprogne caspia	0	0	1	0	0	0
Sterna forsteri	0	0	0	0	1	0
Columba livia	0	0	1	128	0	112
Patagioenas flavirostris	75	2	2	6	1	17
Patagioenas fasciata	2	0	0	3	0	2
Columbina inca	1	8	12	259	92	76
Columbina passerina	1	1	4	13	492	34
Columbina talpacoti	0	2	0	0	30	3
Claravis pretiosa	0	0	0	0	0	3
Geotrygon montana	3	3	0	0	0	0
Leptotila verreauxi	11	5	0	1	3	16
Leptotila plumbeiceps	1	1	0	0	0	0
Zentrygon albifacies	67	0	0	0	0	4
Zenaida asiatica	0	0	0	51	1174	50
Zenaida macroura	0	0	17	59	513	78
Piaya cayana	4	5	0	0	0	0
Coccyzus americanus	0	0	0	0	0	1
Coccyzus minor	0	2	0	0	0	0
Coccyzus erythropthalmus	0	0	0	0	0	3
Tapera naevia	0	1	0	0	0	0
Geococcyx californianus	0	0	0	0	57	26
Crotophaga sulcirostris	3	5	0	0	1	0
Tyto alba	0	1	0	0	0	1
Psiloscops flammeolus	0	0	0	0	0	1
Megascops asio	0	1	0	2	0	0
Megascops trichopsis	0	0	1	0	0	1
Megascops guatemalae	1	2	0	0	0	0
Bubo virginianus	0	0	0	0	8	3
Glaucidium gnoma	0	0	0	0	1	6
Glaucidium sanchezi	11	0	0	0	0	0
Glaucidium brasilianum	2	3	0	0	0	0
Athene cunicularia	0	0	3	0	14	3
Ciccaba virgata	11	4	0	0	0	0
Ciccaba nigrolineata	2	1	0	0	0	1
Asio otus	1	0	0	4	0	1
Asio stygius	0	0	1	0	0	0
Asio flammeus	0	0	0	0	0	4
Chordeiles acutipennis	0	1	0	1	26	0
Nyctidromus albicollis	0	1	0	0	0	3
Phalaenoptilus nuttallii	0	0	0	3	0	0
Antrostomus vociferus	1	0	0	0	0	7
Antrostomus arizonae	0	0	0	0	0	1
Nyctibius jamaicensis	0	1	0	0	0	0
Cypseloides niger	3	0	0	0	0	0
Streptoprocne rutila	4	0	0	0	0	0
Streptoprocne semicollaris	0	0	0	3	0	0
Chaetura vauxi	8	1	1	0	0	0
Aeronautes saxatalis	0	0	0	3	4	21
Colibri thalassinus	12	6	0	0	0	50
Anthracothorax prevostii	0	1	0	0	0	0
Eugenes fulgens	32	9	14	11	7	145
Lampornis amethystinus	63	13	0	0	0	0
Lampornis clemenciae	0	0	5	4	24	27
Calothorax lucifer	3	0	20	31	143	234
Archilochus colubris	1	0	3	7	4	8
Archilochus alexandri	0	0	2	0	2	3
Atthis heloisa	19	10	0	0	0	14
Attila spadiceus	3	0	0	0	0	0
Selasphorus platycercus	0	0	6	2	3	74
Selasphorus rufus	0	0	8	4	0	15
Selasphorus sasin	0	0	4	2	1	2
Chlorostilbon canivetii	1	3	0	0	0	1
Cynanthus latirostris	1	1	6	117	317	83
Campylopterus curvipennis	3	10	2	0	0	0
Amazilia candida	15	0	0	0	0	0
Amazilia cyanocephala	6	0	0	1	3	5
Amazilia beryllina	0	1	0	4	0	0
Amazilia tzacatl	0	1	0	0	0	0
Amazilia yucatanensis	2	1	0	0	0	10
Amazilia violiceps	5	0	1	35	1	7
Hylocharis leucotis	2	0	15	17	54	1333
Trogon caligatus	3	0	0	0	0	0
Trogon elegans	0	4	0	0	3	3
Trogon mexicanus	16	0	0	0	1	72
Trogon collaris	6	2	0	0	0	1
Euptilotis neoxenus	0	0	0	0	0	3
Momotus momota	9	2	0	0	0	0
Megaceryle torquata	1	3	0	1	0	3
Megaceryle alcyon	0	0	1	0	0	1
Chloroceryle amazona	1	3	0	0	0	0
Chloroceryle americana	26	1	0	3	2	1
Chloroceryle aenea	1	1	0	1	0	0
Aulacorhynchus prasinus	12	2	0	0	0	0
Ramphastos sulfuratus	1	2	0	0	0	0
Melanerpes formicivorus	57	4	7	12	11	124
Sphyrapicus varius	4	1	2	9	0	27
Picoides scalaris	4	0	0	21	296	71
Picoides fumigatus	4	4	0	0	0	0
Picoides villosus	2	0	4	3	0	24
Picoides stricklandi	0	0	0	0	0	3
Colaptes rubiginosus	4	1	0	0	0	0
Colaptes auratus	0	0	0	0	0	13
Dryocopus lineatus	1	1	0	0	0	0
Campephilus guatemalensis	2	1	0	0	0	0
Herpetotheres cachinnans	1	1	0	0	0	0
Micrastur ruficollis	4	0	0	0	0	0
Micrastur semitorquatus	4	7	0	0	0	0
Caracara cheriway	1	1	0	0	0	3
Falco sparverius	0	3	8	3	63	15
Falco columbarius	0	0	2	1	6	4
Falco femoralis	0	2	0	0	0	0
Falco rufigularis	0	2	0	1	0	6
Falco peregrinus	0	1	0	3	6	2
Psittacara holochlorus	13	3	0	0	0	1
Pionus senilis	15	2	0	0	0	0
Amazona viridigenalis	0	4	0	0	0	0
Amazona autumnalis	0	11	0	0	0	0
Thamnophilus doliatus	1	2	0	0	0	0
Grallaria guatimalensis	7	0	0	0	0	0
Sclerurus mexicanus	9	0	0	0	0	0
Sittasomus griseicapillus	186	8	0	0	0	37
Xiphocolaptes promeropirhynchus	14	0	0	0	0	0
Xiphorhynchus flavigaster	2	4	0	0	0	0
Xiphorhynchus erythropygius	32	0	0	0	0	0
Lepidocolaptes souleyetii	1	0	0	0	0	0
Lepidocolaptes affinis	177	0	0	0	0	68
Clibanornis rubiginosus	39	0	0	0	0	0
Camptostoma imberbe	0	1	0	13	32	12
Mitrephanes phaeocercus	32	0	2	0	0	9
Contopus cooperi	3	0	0	0	0	3
Contopus pertinax	1	1	8	11	28	61
Contopus sordidulus	2	0	0	5	5	34
Contopus virens	6	1	8	1	67	6
Empidonax flaviventris	0	3	4	0	0	1
Empidonax virescens	0	0	0	0	0	1
Empidonax alnorum	1	0	0	1	0	0
Empidonax traillii	1	0	0	1	0	5
Empidonax albigularis	7	0	0	0	0	4
Empidonax minimus	0	1	0	2	6	17
Empidonax hammondii	0	0	0	2	3	10
Empidonax wrightii	0	0	0	6	22	8
Empidonax oberholseri	0	0	0	24	32	7
Empidonax affinis	0	0	1	1	0	55
Empidonax difficilis	5	0	0	0	0	1
Empidonax occidentalis	16	0	0	0	0	13
Empidonax fulvifrons	2	0	0	0	2	8
Sayornis nigricans	3	0	1	14	6	15
Sayornis phoebe	0	1	0	10	2	6
Sayornis saya	0	0	6	27	32	36
Pyrocephalus rubinus	7	8	30	171	131	52
Myiarchus tuberculifer	6	5	1	3	2	3
Myiarchus cinerascens	0	0	0	14	331	20
Myiarchus nuttingi	0	0	0	8	2	15
Myiarchus crinitus	1	0	0	0	0	0
Myiarchus tyrannulus	0	0	0	0	260	2
Pitangus sulphuratus	9	21	0	0	10	1
Megarynchus pitangua	3	7	0	0	3	1
Myiozetetes similis	13	34	0	0	19	6
Myiodynastes maculatus	0	5	0	0	0	0
Myiodynastes luteiventris	5	3	0	0	2	0
Legatus leucophaius	0	2	0	0	0	0
Tyrannus melancholicus	1	2	2	2	0	0
Tyrannus couchii	0	3	0	1	0	1
Tyrannus vociferans	0	6	5	22	261	42
Tyrannus verticalis	0	0	0	6	68	8
Tyrannus forficatus	0	1	0	0	0	0
Tityra semifasciata	6	10	0	0	0	0
Tityra inquisitor	0	1	0	0	0	0
Pachyramphus major	2	1	0	0	0	4
Pachyramphus aglaiae	6	1	1	1	8	1
Lanius ludovicianus	0	0	9	45	46	33
Vireo griseus	7	2	0	1	0	4
Vireo crassirostris	2	1	0	0	0	0
Vireo bellii	0	1	1	0	14	1
Vireo atricapilla	1	0	0	0	0	0
Vireo flavifrons	0	0	0	0	2	0
Vireo cassinni	0	1	0	0	0	1
Vireo solitarius	11	1	0	0	12	0
Vireo huttoni	7	1	0	4	4	56
Vireo hypochryseus	0	4	0	2	0	0
Vireo gilvus	15	0	1	2	13	11
Vireo leucophrys	155	0	0	0	0	57
Vireo olivaceus	0	0	0	0	12	2
Vireo flavoviridis	0	5	0	0	0	8
Vireolanius melitophrys	2	0	0	0	0	0
Cyclarhis gujanensis	1	2	0	0	0	0
Cyanolyca nana	4	0	0	0	0	6
Cyanolyca cucullata	33	0	0	0	0	0
Psilorhinus morio	25	48	0	0	0	1
Cyanocorax yncas	61	5	0	0	0	9
Cyanocitta stelleri	1	0	1	1	0	29
Aphelocoma coerulescens	0	0	3	2	0	2
Aphelocoma ultramarina	7	0	4	45	4	234
Aphelocoma unicolor	31	0	0	0	0	2
Corvus imparatus	2	10	0	0	0	0
Corvus cryptoleucus	1	0	0	0	0	0
Corvus corax	2	0	7	8	31	13
Eremophila alpestris	2	0	1	5	22	1
Progne chalybea	0	1	0	0	0	0
Tachycineta bicolor	0	0	0	4	1	3
Tachycineta albilinea	0	0	0	0	0	6
Tachycineta thalassina	3	0	1	2	10	6
Stelgidopteryx serripennis	6	0	0	3	2	4
Petrochelidon pyrrhonota	0	0	0	8	0	6
Hirundo rustica	2	1	4	93	14	25
Poecile sclateri	0	0	2	1	0	48
Baeolophus wollweberi	0	0	2	0	0	16
Baeolophus bicolor	1	2	0	0	70	36
Baeolophus atricristatus	3	1	0	0	0	0
Auriparus flaviceps	0	0	1	9	1538	83
Psaltriparus minimus	4	0	6	20	1	49
Sitta carolinensis	1	0	2	0	0	9
Certhia americana	6	0	0	0	0	31
Salpinctes obsoletus	2	0	0	1	42	26
Catherpes mexicanus	0	0	3	11	78	38
Troglodytes aedon	1	1	0	3	29	35
Cistothorus palustris	0	0	18	12	27	0
Thryothorus ludovicianus	0	0	0	0	26	0
Thryomanes bewickii	0	0	4	90	602	61
Campylorhynchus zonatus	2	9	0	0	0	1
Campylorhynchus gularis	4	0	0	18	59	34
Campylorhynchus brunneicapillus	2	1	7	83	4	10
Pheugopedius maculipectus	4	18	0	0	0	0
Cantorchilus modestus	0	0	0	0	0	2
Henicorhina leucosticta	1	0	0	0	0	0
Polioptila caerulea	13	11	10	20	533	41
Polioptila melanura	0	0	0	3	0	0
Polioptila albiloris	0	0	0	0	0	2
Cinclus mexicanus	1	0	0	0	0	0
Regulus satrapa	1	0	5	0	0	28
Regulus calendula	10	1	14	22	83	182
Agelaius phoeniceus	0	0	9	10	2	38
Sialia sialis	9	0	2	0	2	0
Myadestes occidentalis	36	2	3	2	0	168
Myadestes unicolor	80	28	5	0	1	6
Catharus aurantiirostris	5	1	0	8	2	24
Catharus occidentalis	85	0	1	0	0	74
Catharus frantzii	25	0	0	0	0	1
Catharus mexicanus	290	1	0	0	0	81
Catharus fuscescens	1	0	0	0	0	0
Catharus ustulatus	4	0	0	0	1	2
Catharus guttatus	13	0	0	7	2	42
Hylocichla mustelina	0	1	0	0	0	0
Turdus infuscatus	50	0	0	0	0	16
Turdus grayi	14	2	0	3	21	23
Turdus assimilis	29	2	0	0	0	0
Turdus rufopalliatus	0	0	3	16	1	16
Turdus migratorius	0	0	13	15	3	43
Ridgwayia pinicola	1	0	0	0	0	18
Melanotis caerulescens	35	0	0	10	25	37
Dumetella carolinensis	4	1	0	1	0	0
Toxostoma curvirostre	0	0	12	127	132	83
Toxostoma ocellatum	1	0	0	14	0	1
Toxostoma longirostre	8	0	4	7	2	11
Toxostoma bendirei	0	0	0	1	0	0
Toxostoma crissale	0	0	0	31	0	0
Oreoscoptes montanus	1	0	0	0	0	0
Mimus polyglottos	0	0	2	18	484	165
Sturnus vulgaris	0	0	3	7	0	5
Anthus rubescens	0	0	6	1	0	7
Bombycilla cedrorum	0	0	1	60	22	29
Ptilogonys cinereus	191	2	11	36	8	107
Phainopepla nitens	0	0	9	44	33	8
Peucedramus taeniatus	6	0	1	0	0	12
Seiurus aurocapilla	4	3	0	2	0	3
Parkesia motacilla	14	0	1	1	0	1
Parkesia noveboracensis	4	0	0	0	0	2
Vermivora cyanoptera	0	1	0	0	0	0
Mniotilta varia	10	10	1	0	2	13
Oreothlypis superciliosa	0	0	0	0	0	4
Oreothlypis superciliosa	0	1	1	0	0	79
Oreothlypis peregrina	1	1	0	1	1	1
Oreothlypis peregrina	0	0	0	0	8	2
Oreothlypis celata	1	0	0	5	29	31
Oreothlypis ruficapilla	0	0	0	2	0	1
Oreothlypis ruficapilla	3	0	0	9	17	7
Oreothlypis virginiae	0	0	0	1	0	0
Oreothlypis virginiae	1	0	0	1	0	2
Geothlypis poliocephala	0	0	0	0	0	1
Geothlypis tolmei	1	2	0	0	2	1
Geothlypis philadelphia	0	1	0	0	0	0
Geothlypis phyladelphia	0	1	0	0	0	0
Geothlypis formosa	0	0	0	1	0	0
Geothlypis formosa	0	2	0	0	0	0
Geothlypis flavovelata	0	1	0	0	0	0
Geothlypis trichas	0	1	2	2	46	1
Geothlypis nelsoni	17	0	0	0	2	2
Setophaga citrinia	2	1	0	0	0	0
Setophaga ruticilla	0	2	0	0	0	1
Setophaga caerulea	0	1	0	0	0	0
Setophaga pitiayumi	3	0	0	0	2	2
Setophaga magnolia	0	0	0	0	0	3
Setophaga castanea	0	0	0	0	1	0
Setophaga fusca	2	0	0	0	0	2
Setophaga petechia	0	0	2	11	0	0
Setophaga pensylvanica	1	0	0	0	0	3
Setophaga coronata	2	0	20	107	53	138
Setophaga dominica	0	2	0	0	0	0
Setophaga nigrescens	0	0	4	0	0	5
Setophaga townsendi	3	2	3	0	2	60
Setophaga occidentalis	6	1	4	1	0	37
Setophaga chrysoparia	0	1	0	0	0	0
Setophaga virens	10	8	0	0	0	7
Basileuterus lachrymosus	1	3	0	0	0	0
Basileuterus rufifrons	7	3	0	1	8	50
Basileuterus belli	205	1	1	0	0	43
Basileuterus culicivorus	16	12	0	0	0	0
Cardellina canadensis	3	0	0	0	0	0
Cardellina pusilla	20	26	14	21	14	29
Cardellina rubrifrons	0	0	0	0	0	5
Cardellina rubra	7	0	1	0	0	16
Myioborus pictus	6	0	6	2	0	143
Myioborus miniatus	17	0	0	0	3	77
Icteria virens	1	0	0	4	4	2
Thraupis episcopus	1	2	0	0	0	0
Thraupis abbas	1	5	0	0	2	2
Diglossa baritula	0	0	0	0	0	20
Volatinia jacarina	3	3	1	13	0	1
Ramphocelus sanguinolentus	0	1	0	0	0	0
Tiaris olivaceus	8	2	0	0	0	4
Sporophila torqueola	19	3	1	11	4	14
Saltator atriceps	3	10	0	0	0	0
Saltator coerulescens	1	2	0	0	0	0
Arremon brunneinucha	80	0	1	0	0	1
Arremonops rufivirgatus	3	8	0	1	1	2
Atlapetes albinucha	8	2	0	0	0	2
Atlapetes pileatus	13	0	11	0	0	50
Pipilo chlorurus	0	0	0	5	14	10
Pipilo maculatus	1	0	14	2	3	171
Pipilo erythrophthalmus	1	0	0	0	0	0
Aimophila rufescens	1	0	2	3	0	2
Aimophila ruficeps	3	0	3	19	22	16
Melozone fusca	3	0	44	126	295	114
Melozone albicollis	2	0	0	0	0	0
Peucaea mystacalis	0	0	0	2	0	0
Peucaea botterii	0	0	2	7	0	2
Oriturus superciliosus	2	0	9	0	0	22
Spizella passerina	1	0	11	32	38	37
Spizella pallida	2	0	14	15	108	21
Spizella breweri	0	0	0	0	8	2
Spizella atrogularis	0	0	7	26	0	1
Pooecetes gramineus	4	0	1	5	0	3
Chondestes grammacus	0	0	4	19	2	15
Amphispiza bilineata	2	0	0	26	0	0
Calamospiza melanocorys	0	0	0	4	0	0
Passerculus sandwichensis	6	0	10	8	23	3
Ammodramus savannarum	0	0	0	4	8	6
Melospiza melodia	1	0	53	17	69	3
Melospiza lincolnii	0	0	2	9	46	4
Zonotrichia leucophrys	0	0	2	0	0	0
Junco phaeonotus	17	0	21	4	7	135
Chlorospingus flavopectus	346	16	4	0	0	58
Chlorospingus flavopectus	0	1	0	0	0	0
Piranga flava	1	1	0	4	105	74
Piranga rubra	3	2	4	5	14	14
Piranga olivacea	0	0	0	0	1	0
Piranga ludoviciana	0	0	0	3	4	9
Piranga bidentata	11	2	0	0	0	4
Piranga leucoptera	3	0	0	0	0	0
Habia rubica	2	9	0	0	0	0
Habia fuscicauda	4	3	0	0	0	1
Rhodothraupis celaeno	2	2	0	0	0	0
Cardinalis cardinalis	0	3	0	10	298	38
Pheucticus ludovicianus	3	0	0	0	9	0
Pheucticus melanocephalus	3	3	1	7	31	55
Cyanocompsa parellina	5	4	0	3	0	1
Passerina caerulea	5	2	6	21	64	29
Passerina amoena	0	0	0	0	0	3
Passerina cyanea	0	0	0	2	106	5
Passerina versicolor	2	1	0	4	96	39
Passerina ciris	0	1	0	0	4	1
Dolichonyx oryziborus	0	0	1	0	0	0
Sturnella magna	5	0	8	2	1	1
Xanthocephalus xanthocephalus	0	0	1	0	0	0
Dives dives	5	24	0	1	0	0
Euphagus cyanocephalus	0	0	1	0	1	0
Quiscalus mexicanus	14	27	22	150	5	76
Molothrus aeneus	4	1	3	33	44	22
Molothrus ater	0	1	7	10	2	5
Icterus wagleri	0	0	4	3	269	27
Icterus spurius	2	0	0	4	2	2
Icterus cucullatus	1	5	0	1	2	5
Icterus pustulatus	1	0	0	0	0	2
Icterus bullockii	0	1	0	1	0	2
Icterus pectoralis	0	0	0	0	1	1
Icterus gularis	2	6	2	3	24	0
Icterus graduacauda	14	12	0	3	5	31
Icterus galbula	1	6	1	4	18	11
Icterus abeillei	0	0	0	1	0	3
Icterus parisorum	0	0	8	9	59	22
Amblycercus holosericeus	0	2	0	0	0	0
Psarocolius montezuma	15	22	0	0	0	0
Euphonia affinis	0	4	0	0	0	0
Euphonia hirundinacea	2	8	0	0	0	1
Euphonia elegantissima	5	0	0	4	2	13
Chlorophonia occipitalis	1	0	0	0	0	0
Haemorhous mexicanus	2	0	33	351	1852	266
Loxia curvirostra	1	0	0	0	0	1
Spinus spinus	1	0	4	0	0	1
Spinus pinus	0	0	0	0	0	8
Spinus notatus	3	0	0	0	0	6
Spinus psaltria	2	0	21	132	163	58
Coccothraustes abeillei	84	0	0	0	0	21
Passer domesticus	5	0	9	342	6	151
MAMMALS
Didelphis marsupialis	2	3	0	1	0	0
Didelphis virginiana	5	2	0	18	1	3
Philander opossum	6	7	0	0	0	0
Marmosa mexicana	17	10	0	2	0	0
Dasypus novemcinctus	3	3	1	0	0	0
Cryptotis mexicanus	26	0	0	0	0	0
Cryptotis obscurus	19	0	0	0	0	0
Cryptotis parvus	5	0	0	0	0	0
Molossus rufus	0	0	0	0	3	0
Tadarida brasiliensis	13	0	0	17	27	0
Mormoops megalophylla	1	0	0	0	19	12
Pteronotus davyi	3	0	0	0	6	0
Pteronotus parnellii	16	2	0	0	5	8
Pteronotus personatus	2	0	0	0	2	1
Carollia perspicillata	1	0	0	0	0	0
Desmodus rotundus	4	2	0	0	149	19
Diphylla ecaudata	0	0	0	0	41	0
Anoura geoffroyi	2	0	0	0	0	1
Choeronycteris mexicana	0	0	0	1	15	1
Glossophaga soricina	30	15	0	0	19	2
Leptonycteris nivalis	0	0	0	0	49	1
Leptonycteris yerbabuenae	1	0	0	54	235	2
Macrotus waterhousii	0	0	0	1	0	0
Micronycteris megalotis	5	0	0	0	0	0
Micronycteris microtis	0	0	0	0	1	0
Artibeus jamaicensis	0	6	0	0	5	0
Artibeus lituratus	12	24	0	0	6	7
Dermanura azteca	37	0	2	0	27	20
Dermanura tolteca	5	0	0	0	1	12
Plathyrrhinus helleri	1	0	0	0	0	0
Sturnira hondurensis	42	54	0	1	126	11
Sturnira parvidens	14	3	0	0	17	3
Antrozous pallidus	0	0	0	0	15	7
Myotis keaysi	4	0	0	0	0	0
Myotis melanorhinus	0	0	0	2	0	0
Myotis velifer	0	0	4	0	1	0
Eptesicus fuscus	0	0	2	0	2	1
Lasiurus blossevelli	0	0	0	0	0	4
Lasiurus cinereus	2	0	5	1	0	4
Rhogeessa tumida	0	0	0	0	1	0
Corynorhinus mexicanus	0	0	0	1	1	1
Corynorhinus townsendii	0	0	0	3	0	0
Idionycteris phyllotis	0	0	0	0	5	0
Lepus californicus	0	0	0	3	0	0
Sylvilagus audobonii	0	0	0	5	0	0
Sylvilagus floridanus	0	0	0	2	0	0
Glaucomys volans	0	0	1	0	0	0
Otospemophilus variegatus	0	0	0	9	1	0
Sciurus aureogaster	3	0	0	0	0	2
Sciurus deppei	7	1	0	0	0	0
Sciurus oculatus	0	0	1	0	0	0
Cratogeomys merriami	0	0	1	0	0	0
Orthogeomys hispidus	0	1	0	0	0	0
Thomomys umbrinus	0	0	1	2	0	60
Heteromys irroratus	13	9	13	50	2	12
Perognathus flavus	0	0	0	9	0	0
Coendou mexicanus	1	0	0	0	0	0
Cuniculus paca	3	0	0	0	0	0
Microtus mexicanus	0	0	8	2	0	0
Microtus quasiater	6	0	0	0	0	0
Baiomys taylori	1	0	0	2	0	0
Neotoma mexicana	4	2	0	1	0	2
Peromyscus aztecus	32	13	0	0	0	2
Peromyscus difficilis	48	27	34	98	42	39
Peromyscus furvus	370	4	0	0	0	8
Peromyscus gratus	0	0	19	72	6	1
Peromyscus leucopus	65	16	0	12	70	1
Peromyscus levipes	81	1	8	7	4	57
Peromyscus maniculatus	1	0	5	14	0	1
Peromyscus melanophrys	0	0	11	14	37	6
Peromyscus mexicanus	20	2	0	0	0	0
Peromyscus pectoralis	20	0	0	0	0	0
Reithrodontomys fulvescens	36	0	27	14	1	0
Reithrodontomys megalotis	1	0	3	3	0	0
Reithrodontomys mexicanus	35	0	0	0	0	1
Reithrodontomys sumichrasti	3	0	0	0	0	6
Oligoryzomys fulvescens	76	3	0	2	0	2
Oryzomys chapmani	55	9	0	1	0	0
Oryzomys couesi	26	3	0	7	0	0
Oryzomys rostratus	2	0	0	1	0	0
Sigmodon hispidus	8	0	0	4	0	2
Sigmodon leucotis	24	2	0	0	0	0
Leopardus pardalis	0	1	0	0	0	1
Leopardus wiedii	1	0	0	0	0	0
Lynx rufus	0	0	0	5	0	1
Puma concolor	4	0	0	1	3	0
Canis latrans	0	0	1	5	1	1
Urocyon cinereoargenteus	8	4	0	12	4	5
Conepatus leuconotus	2	2	0	1	1	2
Mephitis macroura	1	0	2	26	3	6
Spilogale gracilis	0	0	1	3	3	4
Lontra longicaudis	1	0	0	0	0	0
Eira barbara	1	0	0	0	0	0
Galictis vittata	1	1	0	0	0	0
Mustela frenata	1	1	0	2	0	3
Taxidea taxus	0	0	0	2	0	0
Bassariscus astutus	3	0	6	24	6	9
Potos flavus	1	0	0	0	1	0
Nasua narica	11	0	0	1	1	0
Procyon lotor	10	4	0	4	4	6
Dicotiles crassus	2	0	0	0	0	0
Mazama americana	3	0	0	0	0	0
Odocoileus virginaunus	1	0	0	0	0	0
